# Supplementary material for: Persistent Burden of Schistosomiasis in South Africa: A National Laboratory-Based Analysis, 2019–2024
Source: Trop Med Infect Dis. 2026 Jun 5;11(6):154. doi: 10.3390/tropicalmed11060154 (PMC13307819; doi:10.3390/tropicalmed11060154)
Supplement: Supplementary file 1 [file tropicalmed-11-00154-s001.zip]

Archive with 1 entries (1 files):
- tropicalmed-4322346-supplementary.pdf
